# Supplementary material for: Generation and application of pseudo–long reads for metagenome assembly
Source: Gigascience. 2022 May 17;11:giac044. doi: 10.1093/gigascience/giac044 (PMC9112764; doi:10.1093/gigascience/giac044)
Supplement: giac044_Supplemental_Files [file giac044_supplemental_files.zip]

Archive with 2 entries (2 files):
- Supplementary_data_rvfinal.xlsx
- Supplementary_figures_rvfinal.docx
