# Supplementary material for: Generation and application of pseudo–long reads for metagenome assembly
Source: Gigascience. 2022 May 17;11:giac044. doi: 10.1093/gigascience/giac044 (PMC9112764; doi:10.1093/gigascience/giac044)
Supplement: giac044_Supplemental_Files [file giac044_supplemental_files.zip › Supplementary_data_rvfinal.xlsx]

## Sheet: Supplementary Table S1
Supplementary Table S1. NCBI accession numbers of the known reference genomes in the HMP dataset.
Species	Accession number
A. baumannii	NC_009085.1
A. baumannii	CP000523.1
A. baumannii	CP000522.1
A. odontolyticus	DS264585.1
A. odontolyticus	DS264586.1
B. cereus	AE017194.1
B. cereus	NC_005707.1
B. vulgatus	NC_009614.1
C. albicans. SC5314	NC_032089.1
C. albicans. SC5314	NC_032092.1
C. albicans. SC5314	NC_032096.1
C. albicans. SC5314	NC_032095.1
C. albicans. SC5314	NC_032094.1
C. albicans. SC5314	NC_032093.1
C. albicans. SC5314	NC_032091.1
C. albicans. SC5314	NC_032090.1
C. beijerinckii	NC_009617.1
D. radiodurans	NC_000958.1
D. radiodurans	NC_000959.1
D. radiodurans	NC_001263.1
D. radiodurans	NC_001264.1
E. coli	NC_000913.2
E. faecalis	NC_017316.1
H. pylori	NC_000915.1
L. gasseri	NC_008530.1
L. monocytogenes	NC_003210.1
M. smithii	NC_009515.1
N. meningitidis	NC_003112.2
P. acnes	NC_006085.1
P. aeruginosa	NC_002516.2
R. sphaeroides	NC_009007.1
R. sphaeroides	NC_009008.1
R. sphaeroides	NC_007488.1
R. sphaeroides	NC_007489.1
R. sphaeroides	NC_007490.1
R. sphaeroides	NC_007493.1
R. sphaeroides	NC_007494.1
S. agalactiae	NC_004116.1
S. aureus	NC_010079.1
S. aureus	NC_010063.1
S. aureus	NC_012417.1
S. epidermidis	NC_004461.1
S. epidermidis	NC_005003.1
S. epidermidis	NC_005004.1
S. epidermidis	NC_005005.1
S. epidermidis	NC_005006.1
S. epidermidis	NC_005007.1
S. epidermidis	NC_005008.1
S. mutans	NC_004350.2
S. pneumoniae	NC_003028.3

## Sheet: Supplementary Table S2
Supplementary Table S2. List of predicted reference genomes.
NC_018089	Streptococcus_mutans_GS_5_uid169223
NC_017768	Streptococcus_mutans_LJ23_uid162197
NC_013928	Streptococcus_mutans_NN2025_uid46353
NC_004350	Streptococcus_mutans_UA159_uid57947
NC_004461	Staphylococcus_epidermidis_ATCC_12228_uid57861
NC_005003	Staphylococcus_epidermidis_ATCC_12228_uid57861
NC_005004	Staphylococcus_epidermidis_ATCC_12228_uid57861
NC_005005	Staphylococcus_epidermidis_ATCC_12228_uid57861
NC_005006	Staphylococcus_epidermidis_ATCC_12228_uid57861
NC_005007	Staphylococcus_epidermidis_ATCC_12228_uid57861
NC_005008	Staphylococcus_epidermidis_ATCC_12228_uid57861
NC_002976	Staphylococcus_epidermidis_RP62A_uid57663
NC_006663	Staphylococcus_epidermidis_RP62A_uid57663
NC_007488	Rhodobacter_sphaeroides_2_4_1_uid57653
NC_007489	Rhodobacter_sphaeroides_2_4_1_uid57653
NC_007490	Rhodobacter_sphaeroides_2_4_1_uid57653
NC_007493	Rhodobacter_sphaeroides_2_4_1_uid57653
NC_007494	Rhodobacter_sphaeroides_2_4_1_uid57653
NC_009007	Rhodobacter_sphaeroides_2_4_1_uid57653
NC_009008	Rhodobacter_sphaeroides_2_4_1_uid57653
NC_009428	Rhodobacter_sphaeroides_ATCC_17025_uid58451
NC_009429	Rhodobacter_sphaeroides_ATCC_17025_uid58451
NC_009430	Rhodobacter_sphaeroides_ATCC_17025_uid58451
NC_009431	Rhodobacter_sphaeroides_ATCC_17025_uid58451
NC_009432	Rhodobacter_sphaeroides_ATCC_17025_uid58451
NC_009433	Rhodobacter_sphaeroides_ATCC_17025_uid58451
NC_009040	Rhodobacter_sphaeroides_ATCC_17029_uid58449
NC_009049	Rhodobacter_sphaeroides_ATCC_17029_uid58449
NC_009050	Rhodobacter_sphaeroides_ATCC_17029_uid58449
NC_011958	Rhodobacter_sphaeroides_KD131_uid59277
NC_011960	Rhodobacter_sphaeroides_KD131_uid59277
NC_011962	Rhodobacter_sphaeroides_KD131_uid59277
NC_011963	Rhodobacter_sphaeroides_KD131_uid59277
NC_017626	Escherichia_coli_042_uid161985
NC_017627	Escherichia_coli_042_uid161985
NC_008253	Escherichia_coli_536_uid58531
NC_011748	Escherichia_coli_55989_uid59383
NC_017629	Escherichia_coli_ABU_83972_uid161975
NC_017631	Escherichia_coli_ABU_83972_uid161975
NC_008563	Escherichia_coli_APEC_O1_uid58623
NC_009837	Escherichia_coli_APEC_O1_uid58623
NC_009838	Escherichia_coli_APEC_O1_uid58623
NC_020163	Escherichia_coli_APEC_O78_uid187277
NC_010468	Escherichia_coli_ATCC_8739_uid58783
NC_012971	Escherichia_coli_BL21_DE3__uid161947
NC_012892	Escherichia_coli_BL21_DE3__uid161949
NC_012947	Escherichia_coli__BL21_Gold_DE3_pLysS_AG__uid59245
NC_012967	Escherichia_coli_B_REL606_uid58803
NC_012759	Escherichia_coli_BW2952_uid59391
NC_004431	Escherichia_coli_CFT073_uid57915
NC_017652	Escherichia_coli__clone_D_i14__uid162049
NC_017651	Escherichia_coli__clone_D_i2__uid162047
NC_017625	Escherichia_coli_DH1_uid161951
NC_017638	Escherichia_coli_DH1_uid162051
NC_009786	Escherichia_coli_E24377A_uid58395
NC_009787	Escherichia_coli_E24377A_uid58395
NC_009788	Escherichia_coli_E24377A_uid58395
NC_009789	Escherichia_coli_E24377A_uid58395
NC_009790	Escherichia_coli_E24377A_uid58395
NC_009791	Escherichia_coli_E24377A_uid58395
NC_009801	Escherichia_coli_E24377A_uid58395
NC_011745	Escherichia_coli_ED1a_uid59379
NC_017633	Escherichia_coli_ETEC_H10407_uid161993
NC_017721	Escherichia_coli_ETEC_H10407_uid161993
NC_017722	Escherichia_coli_ETEC_H10407_uid161993
NC_017723	Escherichia_coli_ETEC_H10407_uid161993
NC_017724	Escherichia_coli_ETEC_H10407_uid161993
NC_009800	Escherichia_coli_HS_uid58393
NC_011741	Escherichia_coli_IAI1_uid59377
NC_011750	Escherichia_coli_IAI39_uid59381
NC_017628	Escherichia_coli_IHE3034_uid162007
NC_022648	Escherichia_coli_JJ1886_uid226103
NC_022649	Escherichia_coli_JJ1886_uid226103
NC_022650	Escherichia_coli_JJ1886_uid226103
NC_022651	Escherichia_coli_JJ1886_uid226103
NC_022661	Escherichia_coli_JJ1886_uid226103
NC_022662	Escherichia_coli_JJ1886_uid226103
NC_010473	Escherichia_coli_K_12_substr__DH10B_uid58979
NC_020518	Escherichia_coli_K_12_substr__MDS42_uid193705
NC_000913	Escherichia_coli_K_12_substr__MG1655_uid57779
NC_007779	Escherichia_coli_K_12_substr__W3110_uid161931
NC_017660	Escherichia_coli_KO11FL_uid162099
NC_017661	Escherichia_coli_KO11FL_uid162099
NC_016902	Escherichia_coli_KO11FL_uid52593
NC_016903	Escherichia_coli_KO11FL_uid52593
NC_016904	Escherichia_coli_KO11FL_uid52593
NC_011993	Escherichia_coli_LF82_uid161965
NC_022364	Escherichia_coli_LY180_uid219461
NC_017644	Escherichia_coli_NA114_uid162139
NC_013353	Escherichia_coli_O103_H2_12009_uid41013
NC_013354	Escherichia_coli_O103_H2_12009_uid41013
NC_018650	Escherichia_coli_O104_H4_2009EL_2050_uid175905
NC_018651	Escherichia_coli_O104_H4_2009EL_2050_uid175905
NC_018652	Escherichia_coli_O104_H4_2009EL_2050_uid175905
NC_018654	Escherichia_coli_O104_H4_2009EL_2050_uid175905
NC_018661	Escherichia_coli_O104_H4_2009EL_2071_uid176128
NC_018662	Escherichia_coli_O104_H4_2009EL_2071_uid176128
NC_018663	Escherichia_coli_O104_H4_2009EL_2071_uid176128
NC_018658	Escherichia_coli_O104_H4_2011C_3493_uid176127
NC_018659	Escherichia_coli_O104_H4_2011C_3493_uid176127
NC_018660	Escherichia_coli_O104_H4_2011C_3493_uid176127
NC_018666	Escherichia_coli_O104_H4_2011C_3493_uid176127
NC_013364	Escherichia_coli_O111_H__11128_uid41023
NC_013365	Escherichia_coli_O111_H__11128_uid41023
NC_013366	Escherichia_coli_O111_H__11128_uid41023
NC_013367	Escherichia_coli_O111_H__11128_uid41023
NC_013368	Escherichia_coli_O111_H__11128_uid41023
NC_013370	Escherichia_coli_O111_H__11128_uid41023
NC_011601	Escherichia_coli_O127_H6_E2348_69_uid59343
NC_011602	Escherichia_coli_O127_H6_E2348_69_uid59343
NC_011603	Escherichia_coli_O127_H6_E2348_69_uid59343
NC_011350	Escherichia_coli_O157_H7_EC4115_uid59091
NC_011351	Escherichia_coli_O157_H7_EC4115_uid59091
NC_011353	Escherichia_coli_O157_H7_EC4115_uid59091
NC_002655	Escherichia_coli_O157_H7_EDL933_uid57831
NC_007414	Escherichia_coli_O157_H7_EDL933_uid57831
NC_013008	Escherichia_coli_O157_H7_TW14359_uid59235
NC_013010	Escherichia_coli_O157_H7_TW14359_uid59235
NC_002127	Escherichia_coli_O157_H7_uid57781
NC_002128	Escherichia_coli_O157_H7_uid57781
NC_002695	Escherichia_coli_O157_H7_uid57781
NC_013361	Escherichia_coli_O26_H11_11368_uid41021
NC_013362	Escherichia_coli_O26_H11_11368_uid41021
NC_013363	Escherichia_coli_O26_H11_11368_uid41021
NC_013369	Escherichia_coli_O26_H11_11368_uid41021
NC_014543	Escherichia_coli_O26_H11_11368_uid41021
NC_013941	Escherichia_coli_O55_H7_CB9615_uid46655
NC_013942	Escherichia_coli_O55_H7_CB9615_uid46655
NC_017653	Escherichia_coli_O55_H7_RM12579_uid162153
NC_017654	Escherichia_coli_O55_H7_RM12579_uid162153
NC_017655	Escherichia_coli_O55_H7_RM12579_uid162153
NC_017656	Escherichia_coli_O55_H7_RM12579_uid162153
NC_017657	Escherichia_coli_O55_H7_RM12579_uid162153
NC_017658	Escherichia_coli_O55_H7_RM12579_uid162153
NC_017646	Escherichia_coli_O7_K1_CE10_uid162115
NC_017647	Escherichia_coli_O7_K1_CE10_uid162115
NC_017648	Escherichia_coli_O7_K1_CE10_uid162115
NC_017649	Escherichia_coli_O7_K1_CE10_uid162115
NC_017650	Escherichia_coli_O7_K1_CE10_uid162115
NC_017634	Escherichia_coli_O83_H1_NRG_857C_uid161987
NC_017659	Escherichia_coli_O83_H1_NRG_857C_uid161987
NC_017663	Escherichia_coli_P12b_uid162061
NC_022370	Escherichia_coli_PMV_1_uid219679
NC_022371	Escherichia_coli_PMV_1_uid219679
NC_011742	Escherichia_coli_S88_uid62979
NC_011747	Escherichia_coli_S88_uid62979
NC_011407	Escherichia_coli_SE11_uid59425
NC_011408	Escherichia_coli_SE11_uid59425
NC_011411	Escherichia_coli_SE11_uid59425
NC_011413	Escherichia_coli_SE11_uid59425
NC_011415	Escherichia_coli_SE11_uid59425
NC_011416	Escherichia_coli_SE11_uid59425
NC_011419	Escherichia_coli_SE11_uid59425
NC_013654	Escherichia_coli_SE15_uid161939
NC_013655	Escherichia_coli_SE15_uid161939
NC_010485	Escherichia_coli_SMS_3_5_uid58919
NC_010486	Escherichia_coli_SMS_3_5_uid58919
NC_010487	Escherichia_coli_SMS_3_5_uid58919
NC_010488	Escherichia_coli_SMS_3_5_uid58919
NC_010498	Escherichia_coli_SMS_3_5_uid58919
NC_017630	Escherichia_coli_UM146_uid162043
NC_017632	Escherichia_coli_UM146_uid162043
NC_011739	Escherichia_coli_UMN026_uid62981
NC_011749	Escherichia_coli_UMN026_uid62981
NC_011751	Escherichia_coli_UMN026_uid62981
NC_017639	Escherichia_coli_UMNK88_uid161991
NC_017640	Escherichia_coli_UMNK88_uid161991
NC_017641	Escherichia_coli_UMNK88_uid161991
NC_017642	Escherichia_coli_UMNK88_uid161991
NC_017643	Escherichia_coli_UMNK88_uid161991
NC_017645	Escherichia_coli_UMNK88_uid161991
NC_007941	Escherichia_coli_UTI89_uid58541
NC_007946	Escherichia_coli_UTI89_uid58541
NC_017635	Escherichia_coli_W_uid162011
NC_017636	Escherichia_coli_W_uid162011
NC_017637	Escherichia_coli_W_uid162011
NC_017662	Escherichia_coli_W_uid162101
NC_017664	Escherichia_coli_W_uid162101
NC_017665	Escherichia_coli_W_uid162101
NC_017903	Escherichia_coli_Xuzhou21_uid163995
NC_017906	Escherichia_coli_Xuzhou21_uid163995
NC_017907	Escherichia_coli_Xuzhou21_uid163995
NC_017340	Staphylococcus_aureus_04_02981_uid161969
NC_018608	Staphylococcus_aureus_08BA02176_uid175257
NC_017350	Staphylococcus_aureus_11819_97_uid159981
NC_017351	Staphylococcus_aureus_11819_97_uid159981
NC_022113	Staphylococcus_aureus_55_2053_uid55909
NC_022126	Staphylococcus_aureus_55_2053_uid55909
NC_022222	Staphylococcus_aureus_6850_uid217772
NC_017673	Staphylococcus_aureus_71193_uid162141
NC_021657	Staphylococcus_aureus_Bmb9393_uid210640
NC_021670	Staphylococcus_aureus_Bmb9393_uid210640
NC_021552	Staphylococcus_aureus_CC45_uid209174
NC_021554	Staphylococcus_aureus_CC45_uid209174
NC_022226	Staphylococcus_aureus_CN1_uid217769
NC_022227	Staphylococcus_aureus_CN1_uid217769
NC_022228	Staphylococcus_aureus_CN1_uid217769
NC_002951	Staphylococcus_aureus_COL_uid57797
NC_006629	Staphylococcus_aureus_COL_uid57797
NC_017343	Staphylococcus_aureus_ECT_R_2_uid159389
NC_017344	Staphylococcus_aureus_ECT_R_2_uid159389
NC_017346	Staphylococcus_aureus_ECT_R_2_uid159389
NC_017337	Staphylococcus_aureus_ED133_uid159689
NC_013450	Staphylococcus_aureus_ED98_uid41455
NC_013451	Staphylococcus_aureus_ED98_uid41455
NC_013452	Staphylococcus_aureus_ED98_uid41455
NC_013453	Staphylococcus_aureus_ED98_uid41455
NC_017763	Staphylococcus_aureus_HO_5096_0412_uid162163
NC_009619	Staphylococcus_aureus_JH1_uid58457
NC_009632	Staphylococcus_aureus_JH1_uid58457
NC_009477	Staphylococcus_aureus_JH9_uid58455
NC_009487	Staphylococcus_aureus_JH9_uid58455
NC_017341	Staphylococcus_aureus_JKD6008_uid159855
NC_017338	Staphylococcus_aureus_JKD6159_uid159691
NC_017339	Staphylococcus_aureus_JKD6159_uid159691
NC_017348	Staphylococcus_aureus_LGA251_uid159391
NC_017349	Staphylococcus_aureus_LGA251_uid159391
NC_016928	Staphylococcus_aureus_M013_uid88065
NC_021059	Staphylococcus_aureus_M1_uid197263
NC_021060	Staphylococcus_aureus_M1_uid197263
NC_002952	Staphylococcus_aureus_MRSA252_uid57839
NC_016941	Staphylococcus_aureus_MSHR1132_uid89393
NC_016942	Staphylococcus_aureus_MSHR1132_uid89393
NC_002953	Staphylococcus_aureus_MSSA476_uid57841
NC_005951	Staphylococcus_aureus_MSSA476_uid57841
NC_009782	Staphylococcus_aureus_Mu3_uid58817
NC_002758	Staphylococcus_aureus_Mu50_uid57835
NC_002774	Staphylococcus_aureus_Mu50_uid57835
NC_003923	Staphylococcus_aureus_MW2_uid57903
NC_002745	Staphylococcus_aureus_N315_uid57837
NC_003140	Staphylococcus_aureus_N315_uid57837
NC_007795	Staphylococcus_aureus_NCTC_8325_uid57795
NC_009641	Staphylococcus_aureus_Newman_uid58839
NC_007622	Staphylococcus_aureus_RF122_uid57661
NC_022443	Staphylococcus_aureus_SA40_uid221289
NC_022442	Staphylococcus_aureus_SA957_uid221288
NC_020529	Staphylococcus_aureus_ST228_10388_uid193754
NC_020530	Staphylococcus_aureus_ST228_10388_uid193754
NC_020531	Staphylococcus_aureus_ST228_10497_uid193755
NC_020564	Staphylococcus_aureus_ST228_10497_uid193755
NC_020532	Staphylococcus_aureus_ST228_15532_uid193756
NC_020565	Staphylococcus_aureus_ST228_15532_uid193756
NC_020533	Staphylococcus_aureus_ST228_16035_uid193757
NC_020534	Staphylococcus_aureus_ST228_16035_uid193757
NC_020537	Staphylococcus_aureus_ST228_18412_uid193760
NC_020538	Staphylococcus_aureus_ST228_18412_uid193760
NC_020539	Staphylococcus_aureus_ST228_18583_uid193761
NC_020568	Staphylococcus_aureus_ST228_18583_uid193761
NC_017333	Staphylococcus_aureus_ST398_uid159247
NC_017334	Staphylococcus_aureus_ST398_uid159247
NC_017335	Staphylococcus_aureus_ST398_uid159247
NC_017336	Staphylococcus_aureus_ST398_uid159247
NC_017347	Staphylococcus_aureus_T0131_uid159861
NC_017342	Staphylococcus_aureus_TCH60_uid159859
NC_017345	Staphylococcus_aureus_TCH60_uid159859
NC_017331	Staphylococcus_aureus_TW20_uid159241
NC_017332	Staphylococcus_aureus_TW20_uid159241
NC_017352	Staphylococcus_aureus_TW20_uid159241
NC_020535	Staphylococcus_aureus_uid193758
NC_020566	Staphylococcus_aureus_uid193758
NC_020536	Staphylococcus_aureus_uid193759
NC_020567	Staphylococcus_aureus_uid193759
NC_007790	Staphylococcus_aureus_USA300_FPR3757_uid58555
NC_007791	Staphylococcus_aureus_USA300_FPR3757_uid58555
NC_007792	Staphylococcus_aureus_USA300_FPR3757_uid58555
NC_007793	Staphylococcus_aureus_USA300_FPR3757_uid58555
NC_010063	Staphylococcus_aureus_USA300_TCH1516_uid58925
NC_010079	Staphylococcus_aureus_USA300_TCH1516_uid58925
NC_012417	Staphylococcus_aureus_USA300_TCH1516_uid58925
NC_016912	Staphylococcus_aureus_VC40_uid88071
NC_022604	Staphylococcus_aureus_Z172_uid225604
NC_022605	Staphylococcus_aureus_Z172_uid225604
NC_022610	Staphylococcus_aureus_Z172_uid225604
NC_020912	Pseudomonas_aeruginosa_B136_33_uid196598
NC_022360	Pseudomonas_aeruginosa_c7447m_uid219358
NC_018080	Pseudomonas_aeruginosa_DK2_uid168996
NC_023066	Pseudomonas_aeruginosa_LES431_uid232245
NC_011770	Pseudomonas_aeruginosa_LESB58_uid59275
NC_017548	Pseudomonas_aeruginosa_M18_uid162089
NC_023019	Pseudomonas_aeruginosa_MTB_uid231150
NC_017549	Pseudomonas_aeruginosa_NCGM2_S1_uid162173
NC_022806	Pseudomonas_aeruginosa_PA1R_uid228932
NC_022808	Pseudomonas_aeruginosa_PA1_uid228931
NC_009656	Pseudomonas_aeruginosa_PA7_uid58627
NC_002516	Pseudomonas_aeruginosa_PAO1_uid57945
NC_022594	Pseudomonas_aeruginosa_PAO1_VE13_uid225027
NC_022591	Pseudomonas_aeruginosa_PAO1_VE2_uid225026
NC_022361	Pseudomonas_aeruginosa_PAO581_uid219357
NC_021577	Pseudomonas_aeruginosa_RP73_uid209328
NC_023149	Pseudomonas_aeruginosa_SCV20265_uid232358
NC_008463	Pseudomonas_aeruginosa_UCBPP_PA14_uid57977
NC_021485	Streptococcus_agalactiae_09mas018883_uid208674
NC_021195	Streptococcus_agalactiae_2_22_uid202215
NC_004116	Streptococcus_agalactiae_2603V_R_uid57943
NC_007432	Streptococcus_agalactiae_A909_uid57935
NC_018646	Streptococcus_agalactiae_GD201008_001_uid175780
NC_021486	Streptococcus_agalactiae_ILRI005_uid208676
NC_021507	Streptococcus_agalactiae_ILRI112_uid208675
NC_004368	Streptococcus_agalactiae_NEM316_uid61585
NC_019048	Streptococcus_agalactiae_SA20_06_uid178722
NC_017374	Helicobacter_pylori_2017_uid161151
NC_017381	Helicobacter_pylori_2018_uid161159
NC_018939	Helicobacter_pylori_26695_uid178201
NC_000915	Helicobacter_pylori_26695_uid57787
NC_017360	Helicobacter_pylori_35A_uid49903
NC_017382	Helicobacter_pylori_51_uid161925
NC_017375	Helicobacter_pylori_83_uid161153
NC_017357	Helicobacter_pylori_908_uid159985
NC_019560	Helicobacter_pylori_Aklavik117_uid182201
NC_019561	Helicobacter_pylori_Aklavik117_uid182201
NC_019562	Helicobacter_pylori_Aklavik117_uid182201
NC_019563	Helicobacter_pylori_Aklavik86_uid182202
NC_019564	Helicobacter_pylori_Aklavik86_uid182202
NC_019565	Helicobacter_pylori_Aklavik86_uid182202
NC_012973	Helicobacter_pylori_B38_uid59415
NC_014256	Helicobacter_pylori_B8_uid49873
NC_014257	Helicobacter_pylori_B8_uid49873
NC_022886	Helicobacter_pylori_BM012A_uid229744
NC_022911	Helicobacter_pylori_BM012S_uid229881
NC_017358	Helicobacter_pylori_Cuz20_uid159987
NC_017063	Helicobacter_pylori_ELS37_uid158157
NC_017064	Helicobacter_pylori_ELS37_uid158157
NC_017368	Helicobacter_pylori_F16_uid161145
NC_017365	Helicobacter_pylori_F30_uid159991
NC_017369	Helicobacter_pylori_F30_uid159991
NC_017366	Helicobacter_pylori_F32_uid161139
NC_017370	Helicobacter_pylori_F32_uid161139
NC_017367	Helicobacter_pylori_F57_uid161143
NC_011333	Helicobacter_pylori_G27_uid59305
NC_011334	Helicobacter_pylori_G27_uid59305
NC_017364	Helicobacter_pylori_Gambia94_24_uid159493
NC_017371	Helicobacter_pylori_Gambia94_24_uid159493
NC_008086	Helicobacter_pylori_HPAG1_uid58517
NC_008087	Helicobacter_pylori_HPAG1_uid58517
NC_017733	Helicobacter_pylori_HUP_B14_uid162213
NC_017734	Helicobacter_pylori_HUP_B14_uid162213
NC_017372	Helicobacter_pylori_India7_uid161149
NC_000921	Helicobacter_pylori_J99_uid57789
NC_017362	Helicobacter_pylori_Lithuania75_uid159491
NC_017363	Helicobacter_pylori_Lithuania75_uid159491
NC_020508	Helicobacter_pylori_OK113_uid193715
NC_020509	Helicobacter_pylori_OK310_uid193716
NC_020556	Helicobacter_pylori_OK310_uid193716
NC_011498	Helicobacter_pylori_P12_uid59327
NC_011499	Helicobacter_pylori_P12_uid59327
NC_017742	Helicobacter_pylori_PeCan18_uid162211
NC_014555	Helicobacter_pylori_PeCan4_uid53539
NC_014556	Helicobacter_pylori_PeCan4_uid53539
NC_017377	Helicobacter_pylori_Puno120_uid159611
NC_017378	Helicobacter_pylori_Puno120_uid159611
NC_017379	Helicobacter_pylori_Puno135_uid161157
NC_018937	Helicobacter_pylori_Rif1_uid178202
NC_018938	Helicobacter_pylori_Rif2_uid178203
NC_017356	Helicobacter_pylori_Sat464_uid159467
NC_017359	Helicobacter_pylori_Sat464_uid159467
NC_017741	Helicobacter_pylori_Shi112_uid162207
NC_017740	Helicobacter_pylori_Shi169_uid162209
NC_017739	Helicobacter_pylori_Shi417_uid162205
NC_010698	Helicobacter_pylori_Shi470_uid59165
NC_014560	Helicobacter_pylori_SJM180_uid53541
NC_017376	Helicobacter_pylori_SNT49_uid159615
NC_017380	Helicobacter_pylori_SNT49_uid159615
NC_022130	Helicobacter_pylori_SouthAfrica20_uid216150
NC_017361	Helicobacter_pylori_SouthAfrica7_uid159989
NC_017373	Helicobacter_pylori_SouthAfrica7_uid159989
NC_017354	Helicobacter_pylori_uid159983
NC_021215	Helicobacter_pylori_UM032_uid203025
NC_021217	Helicobacter_pylori_UM037_uid203027
NC_021218	Helicobacter_pylori_UM066_uid203028
NC_021882	Helicobacter_pylori_UM298_uid213226
NC_021216	Helicobacter_pylori_UM299_uid203026
NC_017355	Helicobacter_pylori_v225d_uid159639
NC_017383	Helicobacter_pylori_v225d_uid159639
NC_017919	Helicobacter_pylori_XZ274_uid165869
NC_017926	Helicobacter_pylori_XZ274_uid165869
NC_009617	Clostridium_beijerinckii_NCIMB_8052_uid58137
NC_010120	Neisseria_meningitidis_053442_uid58587
NC_017501	Neisseria_meningitidis_8013_uid161967
NC_013016	Neisseria_meningitidis_alpha14_uid61649
NC_017505	Neisseria_meningitidis_alpha710_uid161971
NC_008767	Neisseria_meningitidis_FAM18_uid57825
NC_017513	Neisseria_meningitidis_G2136_uid162085
NC_017516	Neisseria_meningitidis_H44_76_uid162083
NC_017514	Neisseria_meningitidis_M01_240149_uid162079
NC_017517	Neisseria_meningitidis_M01_240355_uid162075
NC_017515	Neisseria_meningitidis_M04_240196_uid162081
NC_003112	Neisseria_meningitidis_MC58_uid57817
NC_017518	Neisseria_meningitidis_NZ_05_33_uid162077
NC_017512	Neisseria_meningitidis_WUE_2594_uid162093
NC_003116	Neisseria_meningitidis_Z2491_uid57819
NC_008530	Lactobacillus_gasseri_ATCC_33323_uid57687
NC_017162	Acinetobacter_baumannii_1656_2_uid158677
NC_017163	Acinetobacter_baumannii_1656_2_uid158677
NC_017164	Acinetobacter_baumannii_1656_2_uid158677
NC_011585	Acinetobacter_baumannii_AB0057_uid59083
NC_011586	Acinetobacter_baumannii_AB0057_uid59083
NC_011595	Acinetobacter_baumannii_AB307_0294_uid59271
NC_010605	Acinetobacter_baumannii_ACICU_uid58765
NC_010606	Acinetobacter_baumannii_ACICU_uid58765
NC_010611	Acinetobacter_baumannii_ACICU_uid58765
NC_009083	Acinetobacter_baumannii_ATCC_17978_uid58731
NC_009084	Acinetobacter_baumannii_ATCC_17978_uid58731
NC_009085	Acinetobacter_baumannii_ATCC_17978_uid58731
NC_010401	Acinetobacter_baumannii_AYE_uid61637
NC_010402	Acinetobacter_baumannii_AYE_uid61637
NC_010403	Acinetobacter_baumannii_AYE_uid61637
NC_010404	Acinetobacter_baumannii_AYE_uid61637
NC_010410	Acinetobacter_baumannii_AYE_uid61637
NC_021726	Acinetobacter_baumannii_BJAB07104_uid210971
NC_021727	Acinetobacter_baumannii_BJAB07104_uid210971
NC_021728	Acinetobacter_baumannii_BJAB07104_uid210971
NC_021733	Acinetobacter_baumannii_BJAB0715_uid210972
NC_021734	Acinetobacter_baumannii_BJAB0715_uid210972
NC_021729	Acinetobacter_baumannii_BJAB0868_uid210973
NC_021730	Acinetobacter_baumannii_BJAB0868_uid210973
NC_021731	Acinetobacter_baumannii_BJAB0868_uid210973
NC_021732	Acinetobacter_baumannii_BJAB0868_uid210973
NC_020525	Acinetobacter_baumannii_D1279779_uid190222
NC_020547	Acinetobacter_baumannii_D1279779_uid190222
NC_017847	Acinetobacter_baumannii_MDR_TJ_uid162739
NC_017848	Acinetobacter_baumannii_MDR_TJ_uid162739
NC_020524	Acinetobacter_baumannii_MDR_TJ_uid162739
NC_017171	Acinetobacter_baumannii_MDR_ZJ06_uid158685
NC_017172	Acinetobacter_baumannii_MDR_ZJ06_uid158685
NC_010395	Acinetobacter_baumannii_SDF_uid61601
NC_010396	Acinetobacter_baumannii_SDF_uid61601
NC_010398	Acinetobacter_baumannii_SDF_uid61601
NC_010400	Acinetobacter_baumannii_SDF_uid61601
NC_017165	Acinetobacter_baumannii_TCDC_AB0715_uid158679
NC_017166	Acinetobacter_baumannii_TCDC_AB0715_uid158679
NC_017387	Acinetobacter_baumannii_TCDC_AB0715_uid158679
NC_018706	Acinetobacter_baumannii_TYTH_1_uid176498
NC_023028	Acinetobacter_baumannii_ZW85_1_uid231518
NC_023031	Acinetobacter_baumannii_ZW85_1_uid231518
NC_017728	Listeria_monocytogenes_07PF0776_uid162185
NC_013768	Listeria_monocytogenes_08_5923_uid43727
NC_017544	Listeria_monocytogenes_10403S_uid54461
NC_018584	Listeria_monocytogenes_ATCC_19117_uid175109
NC_012488	Listeria_monocytogenes_Clip80459_uid59317
NC_003210	Listeria_monocytogenes_EGD_e_uid61583
NC_022568	Listeria_monocytogenes_EGD_uid223288
NC_017547	Listeria_monocytogenes_Finland_1998_uid54443
NC_017546	Listeria_monocytogenes_FSL_R2_561_uid54441
NC_011660	Listeria_monocytogenes_HCC23_uid59203
NC_017545	Listeria_monocytogenes_J0161_uid54459
NC_021830	Listeria_monocytogenes_J1_220_uid179735
NC_021829	Listeria_monocytogenes_J1816_uid179734
NC_018642	Listeria_monocytogenes_L312_uid175768
NC_020557	Listeria_monocytogenes_La111_uid193768
NC_017537	Listeria_monocytogenes_M7_uid162131
NC_020558	Listeria_monocytogenes_N53_1_uid193767
NC_014495	Listeria_monocytogenes_serotype_1_2b_SLCC2755_uid52455
NC_018587	Listeria_monocytogenes_serotype_1_2b_SLCC2755_uid52455
NC_018588	Listeria_monocytogenes_serotype_1_2c_SLCC2372_uid174872
NC_018889	Listeria_monocytogenes_serotype_1_2c_SLCC2372_uid174872
NC_017529	Listeria_monocytogenes_serotype_4a_L99_uid161953
NC_002973	Listeria_monocytogenes_serotype_4b_F2365_uid57689
NC_019556	Listeria_monocytogenes_serotype_4b_LL195_uid182103
NC_018591	Listeria_monocytogenes_serotype_7_SLCC2482_uid174871
NC_018888	Listeria_monocytogenes_serotype_7_SLCC2482_uid174871
NC_018590	Listeria_monocytogenes_SLCC2376_uid175111
NC_018585	Listeria_monocytogenes_SLCC2378_uid175105
NC_018589	Listeria_monocytogenes_SLCC2479_uid175108
NC_018586	Listeria_monocytogenes_SLCC2540_uid175106
NC_018592	Listeria_monocytogenes_SLCC5850_uid175110
NC_018593	Listeria_monocytogenes_SLCC7179_uid175107
NC_013766	Listeria_monocytogenes_uid43671
NC_013767	Listeria_monocytogenes_uid43671
NC_017312	Enterococcus_faecalis_62_uid159663
NC_017313	Enterococcus_faecalis_62_uid159663
NC_017314	Enterococcus_faecalis_62_uid159663
NC_017315	Enterococcus_faecalis_62_uid159663
NC_017732	Enterococcus_faecalis_62_uid159663
NC_018221	Enterococcus_faecalis_D32_uid171261
NC_018222	Enterococcus_faecalis_D32_uid171261
NC_018223	Enterococcus_faecalis_D32_uid171261
NC_017316	Enterococcus_faecalis_OG1RF_uid54927
NC_019770	Enterococcus_faecalis_Symbioflor_1_uid183342
NC_004668	Enterococcus_faecalis_V583_uid57669
NC_004669	Enterococcus_faecalis_V583_uid57669
NC_004670	Enterococcus_faecalis_V583_uid57669
NC_004671	Enterococcus_faecalis_V583_uid57669
NC_014498	Streptococcus_pneumoniae_670_6B_uid52533
NC_012468	Streptococcus_pneumoniae_70585_uid59125
NC_022655	Streptococcus_pneumoniae_A026_uid226114
NC_014494	Streptococcus_pneumoniae_AP200_uid52453
NC_011900	Streptococcus_pneumoniae_ATCC_700669_uid59287
NC_010582	Streptococcus_pneumoniae_CGSP14_uid59181
NC_008533	Streptococcus_pneumoniae_D39_uid58581
NC_011072	Streptococcus_pneumoniae_G54_uid59167
NC_018630	Streptococcus_pneumoniae_gamPNI0373_uid175861
NC_010380	Streptococcus_pneumoniae_Hungary19A_6_uid59117
NC_017591	Streptococcus_pneumoniae_INV104_uid162039
NC_017593	Streptococcus_pneumoniae_INV200_uid162035
NC_012466	Streptococcus_pneumoniae_JJA_uid59121
NC_017592	Streptococcus_pneumoniae_OXC141_uid162037
NC_012467	Streptococcus_pneumoniae_P1031_uid59123
NC_003098	Streptococcus_pneumoniae_R6_uid57859
NC_021003	Streptococcus_pneumoniae_SPN032672_uid197189
NC_021004	Streptococcus_pneumoniae_SPN033038_uid197190
NC_021006	Streptococcus_pneumoniae_SPN034156_uid197185
NC_021028	Streptococcus_pneumoniae_SPN034183_uid197186
NC_021026	Streptococcus_pneumoniae_SPN994038_uid197187
NC_021005	Streptococcus_pneumoniae_SPN994039_uid197188
NC_018594	Streptococcus_pneumoniae_SPNA45_uid174986
NC_017769	Streptococcus_pneumoniae_ST556_uid162191
NC_012469	Streptococcus_pneumoniae_Taiwan19F_14_uid59119
NC_014251	Streptococcus_pneumoniae_TCH8431_19A_uid49735
NC_003028	Streptococcus_pneumoniae_TIGR4_uid57857
NC_015875	Streptococcus_pseudopneumoniae_IS7493_uid71153
NC_015876	Streptococcus_pseudopneumoniae_IS7493_uid71153
NC_000958	Deinococcus_radiodurans_R1_uid57665
NC_000959	Deinococcus_radiodurans_R1_uid57665
NC_001263	Deinococcus_radiodurans_R1_uid57665
NC_001264	Deinococcus_radiodurans_R1_uid57665
NC_009614	Bacteroides_vulgatus_ATCC_8482_uid58253
NC_011898	Clostridium_cellulolyticum_H10_uid58709
NC_022653	Bacillus_amyloliquefaciens_CC178_uid226115
NC_014551	Bacillus_amyloliquefaciens_DSM_7_uid53535
NC_009725	Bacillus_amyloliquefaciens_FZB42_uid58271
NC_020272	Bacillus_amyloliquefaciens_IT_45_uid181617
NC_020273	Bacillus_amyloliquefaciens_IT_45_uid181617
NC_023073	Bacillus_amyloliquefaciens_LFB112_uid232246
NC_017189	Bacillus_amyloliquefaciens_LL3_uid158133
NC_017190	Bacillus_amyloliquefaciens_LL3_uid158133
NC_019842	Bacillus_amyloliquefaciens_plantarum_AS43_3_uid183682
NC_016784	Bacillus_amyloliquefaciens_plantarum_CAU_B946_uid84215
NC_022530	Bacillus_amyloliquefaciens_plantarum_NAU_B3_uid222816
NC_022531	Bacillus_amyloliquefaciens_plantarum_NAU_B3_uid222816
NC_022075	Bacillus_amyloliquefaciens_plantarum_UCMB5033_uid215237
NC_020410	Bacillus_amyloliquefaciens_plantarum_UCMB5036_uid190705
NC_022081	Bacillus_amyloliquefaciens_plantarum_UCMB5113_uid215236
NC_017061	Bacillus_amyloliquefaciens_plantarum_YAU_B9601_Y2_uid159001
NC_017188	Bacillus_amyloliquefaciens_TA208_uid158701
NC_017191	Bacillus_amyloliquefaciens_XH7_uid158881
NC_017912	Bacillus_amyloliquefaciens_Y2_uid165195
NC_017492	Lactococcus_lactis_cremoris_A76_uid160937
NC_017493	Lactococcus_lactis_cremoris_A76_uid160937
NC_017495	Lactococcus_lactis_cremoris_A76_uid160937
NC_017496	Lactococcus_lactis_cremoris_A76_uid160937
NC_017497	Lactococcus_lactis_cremoris_A76_uid160937
NC_022369	Lactococcus_lactis_cremoris_KW2_uid219629
NC_009004	Lactococcus_lactis_cremoris_MG1363_uid58837
NC_017949	Lactococcus_lactis_cremoris_NZ9000_uid167481
NC_008503	Lactococcus_lactis_cremoris_SK11_uid57983
NC_008504	Lactococcus_lactis_cremoris_SK11_uid57983
NC_008505	Lactococcus_lactis_cremoris_SK11_uid57983
NC_008506	Lactococcus_lactis_cremoris_SK11_uid57983
NC_008507	Lactococcus_lactis_cremoris_SK11_uid57983
NC_008527	Lactococcus_lactis_cremoris_SK11_uid57983
NC_019430	Lactococcus_lactis_cremoris_UC509_9_uid179384
NC_019431	Lactococcus_lactis_cremoris_UC509_9_uid179384
NC_019432	Lactococcus_lactis_cremoris_UC509_9_uid179384
NC_019433	Lactococcus_lactis_cremoris_UC509_9_uid179384
NC_019434	Lactococcus_lactis_cremoris_UC509_9_uid179384
NC_019435	Lactococcus_lactis_cremoris_UC509_9_uid179384
NC_019436	Lactococcus_lactis_cremoris_UC509_9_uid179384
NC_019437	Lactococcus_lactis_cremoris_UC509_9_uid179384
NC_019438	Lactococcus_lactis_cremoris_UC509_9_uid179384
NC_017483	Lactococcus_lactis_CV56_uid160253
NC_017484	Lactococcus_lactis_CV56_uid160253
NC_017485	Lactococcus_lactis_CV56_uid160253
NC_017486	Lactococcus_lactis_CV56_uid160253
NC_017487	Lactococcus_lactis_CV56_uid160253
NC_017488	Lactococcus_lactis_CV56_uid160253
NC_002662	Lactococcus_lactis_Il1403_uid57671
NC_020450	Lactococcus_lactis_IO_1_uid192185
NC_013656	Lactococcus_lactis_KF147_uid42831
NC_013657	Lactococcus_lactis_KF147_uid42831
NC_022587	Lactococcus_lactis_KLDS_4_0325_uid225028
NC_022593	Lactococcus_lactis_KLDS_4_0325_uid225028
NC_022115	Rhodococcus_erythropolis_CCM2595_uid216088
NC_022125	Rhodococcus_erythropolis_CCM2595_uid216088
NC_007486	Rhodococcus_erythropolis_PR4_uid59019
NC_007487	Rhodococcus_erythropolis_PR4_uid59019
NC_007491	Rhodococcus_erythropolis_PR4_uid59019
NC_012490	Rhodococcus_erythropolis_PR4_uid59019
NC_009667	Ochrobactrum_anthropi_ATCC_49188_uid58921
NC_009668	Ochrobactrum_anthropi_ATCC_49188_uid58921
NC_009669	Ochrobactrum_anthropi_ATCC_49188_uid58921
NC_009670	Ochrobactrum_anthropi_ATCC_49188_uid58921
NC_009671	Ochrobactrum_anthropi_ATCC_49188_uid58921
NC_009672	Ochrobactrum_anthropi_ATCC_49188_uid58921
NC_017464	Ignavibacterium_album_JCM_16511_uid162097
NC_002488	Xylella_fastidiosa_9a5c_uid57849
NC_002489	Xylella_fastidiosa_9a5c_uid57849
NC_002490	Xylella_fastidiosa_9a5c_uid57849
NC_017561	Xylella_fastidiosa_GB514_uid162023
NC_017562	Xylella_fastidiosa_GB514_uid162023
NC_010513	Xylella_fastidiosa_M12_uid58763
NC_010577	Xylella_fastidiosa_M23_uid58809
NC_010579	Xylella_fastidiosa_M23_uid58809
NC_004554	Xylella_fastidiosa_Temecula1_uid57869
NC_004556	Xylella_fastidiosa_Temecula1_uid57869
NC_007971	Cupriavidus_metallidurans_CH34_uid57815
NC_007972	Cupriavidus_metallidurans_CH34_uid57815
NC_007973	Cupriavidus_metallidurans_CH34_uid57815
NC_007974	Cupriavidus_metallidurans_CH34_uid57815
NC_012849	Ralstonia_pickettii_12D_uid58859
NC_012851	Ralstonia_pickettii_12D_uid58859
NC_012855	Ralstonia_pickettii_12D_uid58859
NC_012856	Ralstonia_pickettii_12D_uid58859
NC_012857	Ralstonia_pickettii_12D_uid58859
NC_010678	Ralstonia_pickettii_12J_uid58737
NC_010682	Ralstonia_pickettii_12J_uid58737
NC_010683	Ralstonia_pickettii_12J_uid58737
NC_022513	Ralstonia_pickettii_DTP0602_uid222229
NC_022514	Ralstonia_pickettii_DTP0602_uid222229
NC_022515	Ralstonia_pickettii_DTP0602_uid222229
NC_003919	Xanthomonas_axonopodis_citri_306_uid57889
NC_003921	Xanthomonas_axonopodis_citri_306_uid57889
NC_003922	Xanthomonas_axonopodis_citri_306_uid57889
NC_020815	Xanthomonas_citri_Aw12879_uid194444
NC_020816	Xanthomonas_citri_Aw12879_uid194444
NC_020817	Xanthomonas_citri_Aw12879_uid194444

## Sheet: Supplementary Table S3
Supplementary Table S3. List of parameters of PLR-GEN used for evaluation.
Bowtie2 mapping option	Defulat
Mapping quality	20
Min length of PLR	100
Min mapped read depth	1
Min bubble depth	1

## Sheet: Supplementary Table S4
Supplementary Table S4. Comparison of reference coverage between V-PLRs and N-PLRs.
Mismatch penalty	4 (default)		6		8		10		12
Type of PLRs	V-PLRs	N-PLRs	V-PLRs	N-PLRs	V-PLRs	N-PLRs	V-PLRs	N-PLRs	V-PLRs	N-PLRs
Covered regions (bp)	13946694	13918749	13948751	13916927	13949563	13916853	13950862	13916808	13951356	13917758
Coverage (Covered regions/Total reference genome size)	0.166389	0.166056	0.166414	0.166034	0.166423	0.166033	0.166439	0.166033	0.166445	0.166044

## Sheet: Supplementary Table S5
Supplementary Table S5. Statistics of short read assemblies and assemblies improved by PLRs.
Assembler	metaSPAdes	metaSPAdes1	metaSPAdes1	LINKS1	LINKS1	SSPACE-Longread1	SSPACE-Longread1	OPERA-MS	OPERA-MS2	OPERA-MS2	LINKS2	LINKS2	SSPACE-Longread2	SSPACE-Longread2
Assembly type	SR assembly	PLR assembly (PLR-GEN)	PLR assembly (IDBA-UD)	PLR assembly (PLR-GEN)	PLR assembly (IDBA-UD)	PLR assembly (PLR-GEN)	PLR assembly (IDBA-UD)	SR assembly	PLR assembly (PLR-GEN)	PLR assembly (IDBA-UD)	PLR assembly (PLR-GEN)	PLR assembly (IDBA-UD)	PLR assembly (PLR-GEN)	PLR assembly (IDBA-UD)
# contigs (>= 0 bp)	20801	19896	20710	20032	20708	17725	20352	12689	12006	12685	11289	12500	9668	11952
# contigs (>= 1000 bp)	2903	2742	2823	2220	2830	2484	2728	3515	3075	3515	2290	3356	2375	3236
# contigs (>= 5000 bp)	1005	869	971	742	975	763	948	1230	1082	1230	912	1114	963	1088
# contigs (>= 10000 bp)	609	531	588	515	586	527	575	658	561	657	522	577	564	552
# contigs (>= 25000 bp)	273	228	265	215	259	234	256	321	237	321	181	278	210	262
# contigs (>= 50000 bp)	168	137	165	108	161	123	156	171	137	170	97	161	111	164
Total length (>= 0 bp)	45876625	46028195	45844945	46021564	45881453	48056722	45873560	42171056	42725753	42171198	42494616	42190817	45982885	42136627
Total length (>= 1000 bp)	39036755	39457114	39000588	39245932	39056660	41970038	39130838	37774735	38499788	37776230	38228387	37813853	42444308	37936237
Total length (>= 5000 bp)	35265425	35863481	35352393	36633336	35376998	38888632	35624265	32642141	34070882	32643356	35411233	32787344	39470930	33121503
Total length (>= 10000 bp)	32431824	33416895	32606140	34961311	32586652	37152340	32946671	28671694	30427407	28668348	32609189	29064135	36614804	29375693
Total length (>= 25000 bp)	27244671	28706426	27599321	30079849	27528243	32389983	28010203	23540963	25389178	23568033	27212334	24509260	31074855	24982109
Total length (>= 50000 bp)	23571730	25537376	24138876	26310285	24146751	28568098	24520929	18161103	21833181	18164356	24294419	20309445	27717233	21540304
# contigs	6946	6678	6871	6177	6853	6474	6699	6779	6096	6779	5379	6594	5030	6358
Largest contig	842986	1525975	842886	2506047	844593	2298405	851460	389320	811262	389321	1154476	730606	1155632	730106
Total length	41784549	42145263	41751753	41929488	41789377	44710517	41826351	39978751	40533453	39980257	40302311	39999868	44245075	40042020
Reference length	83819744	83819744	83819744	83819744	83819744	83819744	83819744	83819744	83819744	83819744	83819744	83819744	83819744	83819744
N50	71826	106753	79180	142538	83112	154426	89910	41972	65184	41972	142765	53805	184692	62903
N75	12550	14610	13056	20748	12952	21058	13468	8020	10070	8011	15536	8387	17778	9067
L50	123	76	114	44	110	50	102	211	110	210	48	156	54	138
L75	511	382	476	275	477	284	441	806	559	805	334	680	310	622
# total reads	30816771	30815013	30815428	30816686	30816795	30815513	30815890	30818410	30817392	30818106	30816692	30817672	30811789	30816839
# left	15396579	15396579	15396579	15396579	15396579	15396579	15396579	15396579	15396579	15396579	15396579	15396579	15396579	15396579
# right	15396579	15396579	15396579	15396579	15396579	15396579	15396579	15396579	15396579	15396579	15396579	15396579	15396579	15396579
Mapped (%)	98.93	98.98	98.93	98.93	98.93	99.04	98.99	98.48	98.48	98.48	98.49	98.48	98.82	98.76
Reference mapped (%)	98.26	98.26	98.26	98.26	98.26	98.26	98.26	98.26	98.26	98.26	98.26	98.26	98.26	98.26
Properly paired (%)	96.26	96.49	96.31	96.35	96.35	96.5	96.44	95.31	95.39	95.31	95.55	95.45	96.06	95.94
Reference properly paired (%)	96.09	96.09	96.09	96.09	96.09	96.09	96.09	96.09	96.09	96.09	96.09	96.09	96.09	96.09
Avg. coverage depth	73	72	73	72	73	68	73	75	74	75	75	75	68	76
Reference avg. coverage depth	36	36	36	36	36	36	36	36	36	36	36	36	36	36
Coverage >= 1x (%)	99.94	99.67	99.95	99.6	99.93	98.98	99.94	99.99	98.63	99.99	99.2	99.94	97.25	99.96
Reference coverage >= 1x (%)	63.31	63.31	63.31	63.31	63.31	63.31	63.31	63.31	63.31	63.31	63.31	63.31	63.31	63.31
# misassemblies	37	53	68	118	48	331	117	67	79	65	163	78	281	148
# misassembled contigs	34	47	59	83	43	228	104	61	70	61	104	70	208	135
Misassembled contigs length	179184	3759348	3998095	14825008	2656889	15698752	6311870	393590	2146271	393597	16010776	1181109	15103647	4738927
# local misassemblies	53	53	61	82	56	246	94	39	53	41	208	148	162	85
# scaffold gap ext. mis.	5	4	6	8	6	7	6	0	26	0	10	1	6	0
# scaffold gap loc. mis.	68	68	65	225	70	387	72	0	228	0	305	20	421	12
# structural variations	7	7	6	9	7	9	7	11	11	9	11	10	11	10
# unaligned mis. contigs	1	1	0	1	0	0	0	5	4	5	5	4	5	3
# unaligned contigs	42 + 7 part	42 + 7 part	42 + 7 part	41 + 8 part	39 + 7 part	42 + 11 part	39 + 7 part	28 + 10 part	28 + 9 part	28 + 10 part	27 + 10 part	26 + 10 part	26 + 13 part	23 + 11 part
Unaligned length	62148	62163	62016	62155	62155	64786	62249	51838	51846	51846	51224	51859	53062	51760
Genome fraction (%)	50.315	50.551	50.148	50.201	50.159	51.085	50.184	48.094	48.09	48.091	48.121	48.096	48.623	47.993
Duplication ratio	1.002	1.003	1.002	1.007	1.002	1.058	1.002	1.002	1.019	1.002	1.016	1.004	1.104	1.003
# N's per 100 kbp	47.22	320.62	43.88	392.73	58.77	984.3	53.41	0	1364.07	0	802.83	53.53	2749.57	32.61
# mismatches per 100 kbp	24.16	27.85	23.43	33.2	25.3	44.5	31.69	71.05	18.05	15.8	114.02	75.95	122.02	83.11
# indels per 100 kbp	5.9	6.1	5.76	8.05	6.12	10.17	6.62	6.46	3.34	2.02	11.59	6.86	12.1	7.56
Largest alignment	842986	1258323	842886	1752814	844593	1894317	842986	389320	809716	389321	1011572	730603	1102969	730106
Total aligned length	41696703	41939877	41667196	41678477	41690729	44167204	41716425	39917733	39910932	39919191	39863841	39909121	42972379	39956307
NA50	71826	103594	77174	108022	78989	112665	81550	41834	59101	41835	91409	53257	108642	56117
NA75	12446	14118	12751	72	12687	74	13080	7947	9095	7947	81	8248	80	8841
LA50	123	81	122	339	116	357	111	212	120	211	418	160	437	150
Error rate3	0.0048949	0.00703804	0.00858681	0.0134369	0.00627462	0.0352178	0.0155247	0.00899838	0.0114829	0.00899838	0.0193344	0.0106157	0.0413519	0.0212331
1metaSPAdes SR assembly was used to hybrid-assembly or long read scaffolding
2OPERA-MS SR assembly was used to hybrid-assembly or long read scaffolding
3The proportion of contigs assigned as ‘misassembled contigs’ by MetaQUAST.

## Sheet: Supplementary Table S6
Supplementary Table S6. Quality of each bin of the SR and PLR assemblies.
Bin label	N50		Genome completeness (%)		Contamination (%)		Gene completeness (%)		Class
	SR assembly	PLR assembly	SR assembly	PLR assembly	SR assembly	PLR assembly	SR assembly	PLR assembly	SR assembly	PLR assembly
B. cereus	34734	34734	95.79	97.07	1.08	1.1	94.4669	94.3074	High-quality	High-quality
C. beijerinckii	9490	9811	97.31	97.31	1.64	1.61	86.8407	87.227	High-quality	High-quality
E. coli	148467	188510	99.97	95.8	0.04	0.04	99.2335	99.3969	High-quality	High-quality
H. pylori	11866	19757	94.48	96.16	1	0.67	82.4384	89.4737	High-quality	High-quality
P. aeruginosa	251231	349866	99.68	85.7	0.11	0	99.0296	99.5236	High-quality	High-quality
R. sphaeroides	249866	1258364	99.24	99.24	0	0	99.5491	99.8499	Complete	Complete
S. agalactiae	76027	124486	53.45	59.93	0	0	99.2007	99.5708	Moderate	Moderate
S. aureus	134999	433263	98.72	99.26	0.69	1.82	99.2578	99.5795	High-quality	High-quality
S. epidermidis	102095	201864	99.81	98.13	0.09	0	99.2349	99.6871	High-quality	Complete
S. mutans	121427	524171	27.72	42.11	0	0	99.8054	100	Incomplete	Incomplete

## Sheet: Supplementary Table S7
Supplementary Table S7. Statistics of PLRs generated from short reads in the mock community dataset with different sets of reference genomes.
PLRs	No. of references by random sampling from the predicted reference genomes
	10	50	100	150	300	500
# contigs	21260	72888	125816	173729	359834	558496
# contigs (>= 50000 bp)	127	395	572	972	1628	2767
Total length	24962234	110965733	172423570	306016796	497559293	1013106447
Total length (>= 50000 bp)	11903281	38087902	56673493	128773725	154706703	425092202
Max	321334	326268	572087	1060720	572087	1241545
N50	44295	26472	25774	36322	25774	36303
Genome fraction (%)	17.643	24.435	35.791	34.606	41.161	44.759
Total aligned length	24929856	110795049	172197343	305721699	496983898	1012268284
% of aligned bases	0.998703	0.998462	0.998688	0.999036	0.998844	0.999173
Error rate	0.00235183	0.00460981	0.00394226	0.00423648	0.00363779	0.00416297
Total No. of true species	22	22	22	22	22	22
Covered No. of true species	6	11	15	13	16	16
% covered true species	0.272727	0.5	0.681818	0.590909	0.727273	0.727273

## Sheet: Supplementary Table S8
Supplementary Table S8. Statistics of short read assemblies and assemblies improved by PLRs with different sets of refence genomes.
Assembly	SR assembly	PLR assembly
		Complete reference genome for HMP dataset	No. of references by random sampling from the predicted reference genomes
			10	50	100	150	300	500
		t-PLR	random_10	random_50	random_100	random_150	random_300	random_500
# contigs (>= 0 bp)	20801	20448	20699	20237	20164	20142	20047	19979
# contigs (>= 1000 bp)	2903	2742	2830	2912	2885	2788	2828	2784
# contigs (>= 5000 bp)	1005	915	959	947	926	895	903	875
# contigs (>= 10000 bp)	609	551	578	576	560	550	547	531
# contigs (>= 25000 bp)	273	243	258	258	252	242	246	228
# contigs (>= 50000 bp)	168	157	164	163	157	147	148	138
Total length (>= 0 bp)	45876625	45877260	45881141	45901931	45908385	45880154	46022894	46016714
Total length (>= 1000 bp)	39036755	39106434	39049318	39274800	39297239	39226604	39429745	39433262
Total length (>= 5000 bp)	35265425	35550375	35371716	35436165	35482326	35573514	35708701	35749855
Total length (>= 10000 bp)	32431824	32931335	32638709	32768210	32845332	33075949	33139827	33260632
Total length (>= 25000 bp)	27244671	28198897	27695354	27843530	28083231	28267783	28456157	28547991
Total length (>= 50000 bp)	23571730	25236970	24445956	24582503	24831362	24952892	25055315	25424883
# contigs	6946	6731	6872	6877	6847	6782	6786	6732
Largest contig	842986	842842	842934	842934	842934	842986	842934	1525989
Total length	41784549	41816620	41796316	41982861	42002843	41954205	42133724	42130002
Reference length	83819744	83819744	83819744	83819744	83819744	83819744	83819744	83819744
N50	71826	98721	83440	83440	92635	99475	96430	106049
N75	12550	13593	13028	13057	13259	14086	13978	14153
L50	123	94	108	107	100	91	90	78
L75	511	418	465	464	444	415	417	393
# total reads	30816771	30815177	30816003	30815907	30815708	30815422	30815607	30814945
# left	15396579	15396579	15396579	15396579	15396579	15396579	15396579	15396579
# right	15396579	15396579	15396579	15396579	15396579	15396579	15396579	15396579
Mapped (%)	98.93	98.97	98.94	98.96	98.97	98.96	98.98	98.98
Reference mapped (%)	98.26	98.26	98.26	98.26	98.26	98.26	98.26	98.26
Properly paired (%)	96.26	96.43	96.31	96.35	96.38	96.39	96.41	96.46
Reference properly paired (%)	96.09	96.09	96.09	96.09	96.09	96.09	96.09	96.09
Avg. coverage depth	73	73	73	72	72	72	72	72
Reference avg. coverage depth	36	36	36	36	36	36	36	36
Coverage >= 1x (%)	99.94	99.96	99.95	99.95	99.95	99.95	99.69	99.67
Reference coverage >= 1x (%)	63.31	63.31	63.31	63.31	63.31	63.31	63.31	63.31
# misassemblies	37	52	47	47	49	55	54	50
# misassembled contigs	34	47	43	43	45	51	50	46
Misassembled contigs length	179184	1735236	1420599	1090487	2174379	3159190	2582739	4103002
# local misassemblies	53	49	58	54	61	49	49	48
# scaffold gap ext. mis.	5	3	5	5	4	4	4	5
# scaffold gap loc. mis.	68	57	64	65	64	66	67	68
# structural variations	7	6	6	7	7	7	7	7
# unaligned mis. contigs	1	1	1	1	1	1	1	1
# unaligned contigs	42 + 7 part	42 + 7 part	42 + 7 part	42 + 7 part	42 + 7 part	42 + 7 part	42 + 7 part	42 + 7 part
Unaligned length	62148	62090	62027	62027	62027	62090	62027	62163
Genome fraction (%)	50.315	50.309	50.261	50.544	50.52	50.521	50.554	50.568
Duplication ratio	1.002	1.001	1.002	1.001	1.002	1	1.003	1.003
# N's per 100 kbp	47.22	34.17	43.84	45.14	43.28	42.64	305.71	321.47
# mismatches per 100 kbp	24.16	25.97	23.89	25.98	26.62	25.09	26.33	27.03
# indels per 100 kbp	5.9	5.84	5.81	6	6.02	5.79	6.01	5.99
Largest alignment	842986	842842	842934	842934	842934	842986	842934	1258323
Total aligned length	41696703	41728219	41709605	41892761	41914789	41869185	41933221	41927711
NA50	71826	94937	80766	81508	85443	96249	93841	102054
NA75	12446	13350	12812	12898	13057	13849	13318	13503
LA50	123	96	110	108	104	96	96	85
Error rate	0.0048949	0.00698262	0.00625728	0.00625273	0.00657222	0.00751991	0.00736811	0.00683304
